# Supplementary material for: StMPK7 phosphorylates and stabilizes a potato RNA-binding protein StUBA2a/b to enhance plant defence responses
Source: Hortic Res. 2022 Aug 24;9:uhac177. doi: 10.1093/hr/uhac177 (PMC9614683; doi:10.1093/hr/uhac177)
Supplement: Web_Material_uhac177 [file web_material_uhac177.zip]

Archive with 2 entries (2 files):
- Li et al. Supplemental Information_clean.docx
- Supplemental Table 1 and 2.xlsx
