# Supplementary material for: StMPK7 phosphorylates and stabilizes a potato RNA-binding protein StUBA2a/b to enhance plant defence responses
Source: Hortic Res. 2022 Aug 24;9:uhac177. doi: 10.1093/hr/uhac177 (PMC9614683; doi:10.1093/hr/uhac177)
Supplement: Web_Material_uhac177 [file web_material_uhac177.zip › Supplemental Table 1 and 2.xlsx]

## Sheet: Supplemental Table 1
Mass spectrometry datasheet of the potential StMPK7-interacting proteins
Accession	Description	Coverage [%]	# Peptides
Soltu.DM.01G002080.1	GroES-like zinc-binding alcohol dehydrogenase family protein	3	1
Soltu.DM.01G002140.1	lipoxygenase	7	6
Soltu.DM.01G002270.1	2-oxoglutarate (2OG) and Fe(II)-dependent oxygenase superfamily protein	3	1
Soltu.DM.01G002950.1	Coatomer, beta subunit	1	1
Soltu.DM.01G003120.1	2-cysteine peroxiredoxin B	11	2
Soltu.DM.01G003970.1	RP non-ATPase subunit 8A	8	2
Soltu.DM.01G005040.2	NAD(P)-binding Rossmann-fold superfamily protein	2	1
Soltu.DM.01G005860.9	RNA-binding (RRM/RBD/RNP motifs) family protein, StUBA2a/b	3	1
Soltu.DM.01G006830.2	60S acidic ribosomal protein family	19	2
Soltu.DM.01G010080.1	eukaryotic elongation factor 5A-1	8	1
Soltu.DM.01G010330.1	photosystem II reaction center protein B	3	1
Soltu.DM.01G013010.1	eukaryotic translation initiation factor 2 (eIF-2) family protein	2	1
Soltu.DM.01G013670.1	ATP synthase epsilon chain	12	1
Soltu.DM.01G015090.1	TCP-1/cpn60 chaperonin family protein	21	9
Soltu.DM.01G018420.1	ribosomal protein S1	8	3
Soltu.DM.01G019780.1	Adenine nucleotide alpha hydrolases-like superfamily protein	5	1
Soltu.DM.01G019950.1	Ras-related small GTP-binding family protein	6	1
Soltu.DM.01G023770.1	glutamine synthetase	8	3
Soltu.DM.01G024860.1	CP12 domain-containing protein	8	1
Soltu.DM.01G025380.1	ubiquitin	11	2
Soltu.DM.01G026570.1	TCP-1/cpn60 chaperonin family protein	5	2
Soltu.DM.01G026910.1	Ribosomal protein L1p/L10e family	10	3
Soltu.DM.01G027370.1	carotenoid cleavage dioxygenase	2	1
Soltu.DM.01G028100.1	beta glucosidase	2	1
Soltu.DM.01G030390.1	Tetratricopeptide repeat (TPR)-like superfamily protein	1	1
Soltu.DM.01G031390.1	T-complex protein 1 alpha subunit	2	1
Soltu.DM.01G031940.1	secretory 1A	2	1
Soltu.DM.01G032290.2	signal recognition particle receptor protein, chloroplast (FTSY)	5	2
Soltu.DM.01G033780.1	cysteine synthase C1	4	1
Soltu.DM.01G034770.2	thylakoid rhodanese-like	6	2
Soltu.DM.01G035660.1	Thioredoxin z	8	1
Soltu.DM.01G036180.1	RNA-binding KH domain-containing protein	5	1
Soltu.DM.01G036520.1	GDP-D-mannose 3',5'-epimerase	4	1
Soltu.DM.01G037060.1	zeta-carotene desaturase	2	1
Soltu.DM.01G037330.1	Glutathione S-transferase, C-terminal-like;Translation elongation factor EF1B/ribosomal protein S6	4	1
Soltu.DM.01G038950.1	6-phosphogluconate dehydrogenase family protein	4	1
Soltu.DM.01G039480.1	regulatory particle triple-A ATPase 5A	12	4
Soltu.DM.01G039490.1	translationally controlled tumor protein	15	2
Soltu.DM.01G040080.1	thioredoxin family protein	3	1
Soltu.DM.01G040120.1	lipoamide dehydrogenase	2	1
Soltu.DM.01G040510.1	Protein of unknown function, DUF538	5	1
Soltu.DM.01G041060.1	aspartic proteinase A1	2	1
Soltu.DM.01G042380.1	chloroplast heat shock protein 70-1	8	5
Soltu.DM.01G042860.1	thiamin biosynthesis protein, putative	2	1
Soltu.DM.01G045790.1	peroxisomal NAD-malate dehydrogenase	3	1
Soltu.DM.01G048220.1	oxidoreductases, acting on the aldehyde or oxo group of donors, NAD or NADP as acceptor;copper ion binding	5	2
Soltu.DM.01G049670.1	Pyridoxal-dependent decarboxylase family protein	2	1
Soltu.DM.01G049990.1	conserved hypothetical protein	3	1
Soltu.DM.01G050210.2	fructose-bisphosphate aldolase	4	1
Soltu.DM.01G050750.1	rotamase CYP	24	3
Soltu.DM.01G051020.1	proteasome alpha subunit D2	6	1
Soltu.DM.01G051260.1	PAM domain (PCI/PINT associated module) protein	2	1
Soltu.DM.01G051670.2	NAD(P)-binding Rossmann-fold superfamily protein	6	2
Soltu.DM.01G052000.1	glutamate tRNA synthetase	3	1
Soltu.DM.02G002550.1	RNA-binding (RRM/RBD/RNP motifs) family protein, StUBA2c	2	1
Soltu.DM.02G002860.1	GTP binding	7	2
Soltu.DM.02G003140.1	NB-ARC domain-containing disease resistance protein	3	1
Soltu.DM.02G005830.1	ferredoxin-NADP(+)-oxidoreductase	4	2
Soltu.DM.02G006890.1	general regulatory factor	10	2
Soltu.DM.02G007030.4	Ribulose bisphosphate carboxylase (small chain) family protein	19	4
Soltu.DM.02G008740.1	photosystem II subunit O-2	12	2
Soltu.DM.02G009290.1	chlororespiratory reduction	8	1
Soltu.DM.02G012460.1	photosystem I subunit F	5	1
Soltu.DM.02G012850.1	conserved hypothetical protein	15	2
Soltu.DM.02G012880.2	Ribosomal protein S25 family protein	9	1
Soltu.DM.02G013700.1	urease accessory protein G	5	1
Soltu.DM.02G013820.1	chlorophyll A/B binding protein	2	1
Soltu.DM.02G016090.1	Protein of unknown function, DUF538	8	1
Soltu.DM.02G019510.1	photosystem II subunit Q-2	10	2
Soltu.DM.02G020170.2	starch synthase	1	1
Soltu.DM.02G020670.1	fibrillin	4	1
Soltu.DM.02G022100.1	CAX interacting protein	6	1
Soltu.DM.02G022700.1	catalase	12	5
Soltu.DM.02G023660.2	regulatory particle non-ATPase	4	1
Soltu.DM.02G025650.1	TCP-1/cpn60 chaperonin family protein	2	1
Soltu.DM.02G026870.3	serine transhydroxymethyltransferase	2	1
Soltu.DM.02G032920.1	DegP protease	20	7
Soltu.DM.02G032930.1	carbonic anhydrase	7	2
Soltu.DM.02G033020.1	ribosomal protein L12-A	38	4
Soltu.DM.02G033740.1	succinate dehydrogenase 2-2	4	1
Soltu.DM.03G000340.2	ATP sulfurylase	10	4
Soltu.DM.03G002270.1	LisH and RanBPM domains containing protein	7	1
Soltu.DM.03G004480.1	Ribulose bisphosphate carboxylase (small chain) family protein	19	3
Soltu.DM.03G011750.1	actin	12	3
Soltu.DM.03G015750.1	Calcium-binding EF-hand family protein	9	1
Soltu.DM.03G018110.1	Bacterial sec-independent translocation protein mttA/Hcf106	2	1
Soltu.DM.03G019940.1	Transketolase family protein	3	1
Soltu.DM.03G022200.1	heat shock protein 70 (Hsp 70) family protein	4	2
Soltu.DM.03G022240.2	plastid transcriptionally active7	5	1
Soltu.DM.03G022350.3	Glycogen/starch synthases, ADP-glucose type	2	1
Soltu.DM.03G023310.1	NADH-ubiquinone oxidoreductase-related	13	2
Soltu.DM.03G024020.1	40s ribosomal protein SA	3	1
Soltu.DM.03G024400.1	glyceraldehyde-3-phosphate dehydrogenase C subunit	9	2
Soltu.DM.03G024600.1	Adenylate kinase family protein	5	1
Soltu.DM.03G025000.1	DNAse I-like superfamily protein	2	1
Soltu.DM.03G025720.1	RAB GTPase homolog E1B	14	5
Soltu.DM.03G029270.1	gamma subunit of Mt ATP synthase	5	1
Soltu.DM.03G029770.1	eukaryotic elongation factor 5A-1	8	1
Soltu.DM.03G029890.1	Vesicle transport v-SNARE family protein	5	1
Soltu.DM.03G029950.1	D-ribulose-5-phosphate-3-epimerase	6	1
Soltu.DM.03G030100.1	Pyridine nucleotide-disulphide oxidoreductase family protein	5	2
Soltu.DM.03G031170.1	XH/XS domain-containing protein	2	1
Soltu.DM.03G031640.1	plastid transcriptionally active	3	1
Soltu.DM.03G031960.1	conserved hypothetical protein	9	2
Soltu.DM.03G032100.2	uridylyltransferase-related	8	2
Soltu.DM.03G032250.1	TUDOR-SN protein	2	2
Soltu.DM.03G032650.2	acyl carrier protein	7	1
Soltu.DM.03G033320.1	TCP-1/cpn60 chaperonin family protein	3	1
Soltu.DM.03G034880.1	MAR binding filament-like protein	2	1
Soltu.DM.03G035050.1	P-loop containing nucleoside triphosphate hydrolases superfamily protein	3	1
Soltu.DM.03G035330.1	ribosomal protein S17	7	1
Soltu.DM.03G035550.1	chaperonin 60 beta	14	6
Soltu.DM.04G003790.1	Ribonuclease E inhibitor RraA/Dimethylmenaquinone methyltransferase	12	2
Soltu.DM.04G005250.1	glyceraldehyde 3-phosphate dehydrogenase A subunit	25	8
Soltu.DM.04G005660.2	glutamate-1-semialdehyde-2,1-aminomutase	7	2
Soltu.DM.04G007350.1	actin depolymerizing factor	8	1
Soltu.DM.04G008280.1	26S proteasome regulatory subunit, putative (RPN5)	2	1
Soltu.DM.04G009790.1	ATP synthase subunit beta	15	4
Soltu.DM.04G009800.1	ribulose-bisphosphate carboxylases	7	5
Soltu.DM.04G010510.1	ALBINA	3	2
Soltu.DM.04G011490.1	S-formylglutathione hydrolase	6	1
Soltu.DM.04G018610.1	vacuolar membrane ATPase	8	1
Soltu.DM.04G027690.1	one-helix protein	9	1
Soltu.DM.04G027720.1	NAD(P)-binding Rossmann-fold superfamily protein	6	1
Soltu.DM.04G028040.1	copper ion binding;cobalt ion binding;zinc ion binding	9	2
Soltu.DM.04G031290.1	ubiquitin-protein ligase	0	1
Soltu.DM.04G032770.1	adenine phosphoribosyl transferase	3	1
Soltu.DM.04G033600.1	Protein of unknown function (DUF3223)	5	1
Soltu.DM.04G034050.1	Mov34/MPN/PAD-1 family protein	4	1
Soltu.DM.04G034750.2	ribosomal protein S9	7	1
Soltu.DM.04G035720.1	Ribosomal protein L31	9	1
Soltu.DM.04G036630.1	tubulin beta-1 chain	11	4
Soltu.DM.04G037090.1	chloroplastic drought-induced stress protein of 32 kD	3	1
Soltu.DM.04G037460.1	FtsH extracellular protease family	2	1
Soltu.DM.04G037850.1	glyceraldehyde-3-phosphate dehydrogenase B subunit	16	7
Soltu.DM.05G000070.1	Rubisco methyltransferase family protein	6	2
Soltu.DM.05G001570.1	Chaperone protein htpG family protein	2	1
Soltu.DM.05G002030.1	Acyl-CoA N-acyltransferases (NAT) superfamily protein	6	1
Soltu.DM.05G004470.1	ATP synthase alpha/beta family protein	7	3
Soltu.DM.05G004480.1	FAD/NAD(P)-binding oxidoreductase	11	2
Soltu.DM.05G007920.1	Ribosomal protein S13/S18 family	7	1
Soltu.DM.05G008090.1	spermidine synthase	4	1
Soltu.DM.05G010790.1	glyceraldehyde-3-phosphate dehydrogenase C2	9	2
Soltu.DM.05G012290.1	glucose-6-phosphate dehydrogenase	2	1
Soltu.DM.05G020780.1	ribosomal protein S13A	8	1
Soltu.DM.05G023830.2	26S proteasome regulatory complex, non-ATPase subcomplex, Rpn2/Psmd1 subunit	2	1
Soltu.DM.05G024990.1	actin-11	5	2
Soltu.DM.05G026750.1	photosystem I light harvesting complex gene	5	1
Soltu.DM.05G026940.1	Class II aminoacyl-tRNA and biotin synthetases superfamily protein	2	1
Soltu.DM.05G026990.1	thioredoxin F-type	7	1
Soltu.DM.05G027000.1	TCP-1/cpn60 chaperonin family protein	6	3
Soltu.DM.06G000150.1	CP12 domain-containing protein	21	2
Soltu.DM.06G003900.1	plastid transcriptionally active	14	6
Soltu.DM.06G004540.1	Glutaredoxin family protein	12	1
Soltu.DM.06G005120.1	ascorbate peroxidase	12	2
Soltu.DM.06G005620.1	GTP binding Elongation factor Tu family protein	16	5
Soltu.DM.06G007050.2	delta1-pyrroline-5-carboxylate synthase	6	4
Soltu.DM.06G010380.2	biotin/lipoyl attachment domain-containing protein	5	1
Soltu.DM.06G011380.1	manganese superoxide dismutase	7	1
Soltu.DM.06G011840.1	Uroporphyrinogen decarboxylase	4	1
Soltu.DM.06G011920.1	Nucleic acid-binding, OB-fold-like protein	3	1
Soltu.DM.06G018440.1	Single hybrid motif superfamily protein	12	1
Soltu.DM.06G019290.2	DEAD/DEAH box RNA helicase family protein	2	1
Soltu.DM.06G019930.1	TCP-1/cpn60 chaperonin family protein	2	1
Soltu.DM.06G021700.1	light harvesting complex of photosystem II	5	1
Soltu.DM.06G021770.1	vacuolar ATP synthase subunit A	2	1
Soltu.DM.06G024550.2	uridylyltransferase-related	4	1
Soltu.DM.06G026920.1	RAB GTPase homolog E1B	17	6
Soltu.DM.06G027190.1	nucleoside diphosphate kinase	4	1
Soltu.DM.06G027540.1	Kinase interacting (KIP1-like) family protein	3	1
Soltu.DM.06G027820.1	Ribosomal L29 family protein	8	1
Soltu.DM.06G028610.1	chloroplast RNA binding	14	4
Soltu.DM.06G028630.1	Pyridoxal phosphate (PLP)-dependent transferases superfamily protein	3	1
Soltu.DM.06G029520.1	plant U-box	3	1
Soltu.DM.06G030560.1	Ribosomal protein L11 family protein	22	3
Soltu.DM.06G031350.1	Histone superfamily protein	14	2
Soltu.DM.06G032100.1	Thylakoid soluble phosphoprotein TSP9 domain containing protein	12	1
Soltu.DM.06G032300.1	Aldolase-type TIM barrel family protein	8	2
Soltu.DM.06G033000.1	Ribosomal protein L17 family protein	6	1
Soltu.DM.06G035070.1	Adenine nucleotide alpha hydrolases-like superfamily protein	10	1
Soltu.DM.07G000910.1	heat shock protein 70B	11	5
Soltu.DM.07G001140.1	Ribosomal protein L35	9	1
Soltu.DM.07G004530.1	Nascent polypeptide-associated complex NAC	7	1
Soltu.DM.07G007490.1	elongation factor Ts family protein	1	1
Soltu.DM.07G009430.2	conserved hypothetical protein	1	1
Soltu.DM.07G012360.1	Ribosomal protein S3 family protein	5	1
Soltu.DM.07G012540.1	germin	8	1
Soltu.DM.07G012720.1	aleurain-like protease	4	1
Soltu.DM.07G013010.1	chaperonin	9	1
Soltu.DM.07G013280.1	Thioredoxin superfamily protein	8	1
Soltu.DM.07G014170.1	2-oxoglutarate (2OG) and Fe(II)-dependent oxygenase superfamily protein	8	2
Soltu.DM.07G014290.1	NAD(P)-linked oxidoreductase superfamily protein	4	1
Soltu.DM.07G014630.1	photosystem II subunit P-1	5	1
Soltu.DM.07G019640.2	protochlorophyllide oxidoreductase B	9	3
Soltu.DM.07G020210.1	26S proteasome regulatory subunit S2 1A	3	2
Soltu.DM.07G021150.3	FtsH extracellular protease family	2	1
Soltu.DM.07G022380.1	Translation initiation factor 2, small GTP-binding protein	1	1
Soltu.DM.07G022590.2	Aldolase-type TIM barrel family protein	5	1
Soltu.DM.07G023030.1	ribosomal protein L4	7	2
Soltu.DM.07G024030.1	chloroplast 30S ribosomal protein S20, putative	18	3
Soltu.DM.07G025320.1	Translation protein SH3-like family protein	5	1
Soltu.DM.07G026490.1	HIS HF	3	1
Soltu.DM.07G026640.1	trigger factor type chaperone family protein	4	2
Soltu.DM.07G026750.1	homolog of bacterial cytokinesis Z-ring protein FTSZ 1-1	5	2
Soltu.DM.07G027620.1	heat shock protein 81-2	9	5
Soltu.DM.07G027740.3	Aldolase superfamily protein	10	2
Soltu.DM.07G028590.1	Phosphoglycerate kinase family protein	20	6
Soltu.DM.08G001640.1	Acyl transferase/acyl hydrolase/lysophospholipase superfamily protein	4	2
Soltu.DM.08G005960.2	O-acetylserine (thiol) lyase isoform C	5	1
Soltu.DM.08G010550.1	delta 1-pyrroline-5-carboxylate synthase	3	1
Soltu.DM.08G013080.1	Ribosomal protein S5/Elongation factor G/III/V family protein	1	1
Soltu.DM.08G021990.1	phosphoribulokinase	5	2
Soltu.DM.08G025470.1	Translation elongation factor EFG/EF2 protein	2	1
Soltu.DM.08G028240.1	MAP kinase	26	8
Soltu.DM.08G029610.1	regulatory particle non-ATPase 12A	11	3
Soltu.DM.09G001630.1	uracil phosphoribosyltransferase	4	1
Soltu.DM.09G002330.1	heat shock protein	12	6
Soltu.DM.09G004100.1	starch branching enzyme 2.2	1	1
Soltu.DM.09G004270.1	Enolase	4	1
Soltu.DM.09G004660.1	L-O-methylthreonine resistant	5	2
Soltu.DM.09G005680.2	adenosine kinase	5	1
Soltu.DM.09G005750.1	RNA-binding (RRM/RBD/RNP motifs) family protein	4	1
Soltu.DM.09G006110.1	Ribosomal L5P family protein	11	2
Soltu.DM.09G014300.1	Cystathionine beta-synthase (CBS) family protein	4	1
Soltu.DM.09G016990.1	Ribosomal protein S8e family protein	7	1
Soltu.DM.09G017890.1	ATP synthase subunit alpha	4	1
Soltu.DM.09G018130.1	conserved hypothetical protein	8	1
Soltu.DM.09G018820.1	GroES-like zinc-binding dehydrogenase family protein	3	1
Soltu.DM.09G019730.1	chloroplast stem-loop binding protein of 41 kDa	7	2
Soltu.DM.09G022340.1	GTP binding Elongation factor Tu family protein	4	1
Soltu.DM.09G024390.1	O-acetylserine (thiol) lyase (OAS-TL) isoform A1	15	3
Soltu.DM.09G025900.1	Serine protease inhibitor, potato inhibitor I-type family protein	11	1
Soltu.DM.09G025910.1	Serine protease inhibitor, potato inhibitor I-type family protein	10	1
Soltu.DM.09G026740.1	Lactate/malate dehydrogenase family protein	3	1
Soltu.DM.09G026930.2	Plastid-lipid associated protein PAP / fibrillin family protein	5	1
Soltu.DM.09G028060.1	heat shock protein	5	2
Soltu.DM.09G031310.1	metacaspase	3	1
Soltu.DM.10G000130.1	Coproporphyrinogen III oxidase	3	1
Soltu.DM.10G002270.1	protochlorophyllide oxidoreductase B	10	3
Soltu.DM.10G004660.1	P-loop containing nucleoside triphosphate hydrolases superfamily protein	15	4
Soltu.DM.10G005580.2	thylakoid rhodanese-like	8	3
Soltu.DM.10G007540.1	Transketolase	2	1
Soltu.DM.10G017700.2	ATPase, V1 complex, subunit B protein	3	1
Soltu.DM.10G019250.1	Tautomerase/MIF superfamily protein	10	1
Soltu.DM.10G020280.1	rubisco activase	40	16
Soltu.DM.10G021030.1	chloroplast RNA-binding protein	9	2
Soltu.DM.10G024570.2	Cytochrome P450 superfamily protein	2	1
Soltu.DM.10G024750.1	Thioredoxin superfamily protein	7	1
Soltu.DM.10G024820.1	Aldolase superfamily protein	7	2
Soltu.DM.10G025330.1	2-cysteine peroxiredoxin B	18	3
Soltu.DM.10G025690.3	Sucrose-6F-phosphate phosphohydrolase family protein	3	1
Soltu.DM.10G025840.1	Cobalamin-independent synthase family protein	2	1
Soltu.DM.10G026420.1	Amino acid dehydrogenase family protein	7	1
Soltu.DM.10G030140.1	Nascent polypeptide-associated complex (NAC), alpha subunit family protein	16	2
Soltu.DM.11G002060.1	elicitor-activated gene 3-1	7	1
Soltu.DM.11G003060.1	kinesin like protein for actin based chloroplast movement	1	1
Soltu.DM.11G003670.1	plastid transcriptionally active	5	1
Soltu.DM.11G004600.1	limit dextrinase	1	1
Soltu.DM.11G007930.1	Rubisco Assembly chaperone C-terminal domain containing protein	2	1
Soltu.DM.11G009610.1	DPP6 N-terminal domain-like protein	2	1
Soltu.DM.11G010140.1	TGF-beta receptor interacting protein	4	1
Soltu.DM.11G013120.1	Translation elongation factor EF1B, gamma chain	2	1
Soltu.DM.11G016190.1	Rieske (2Fe-2S) domain-containing protein	3	1
Soltu.DM.11G016300.1	xylulose kinase-1	5	1
Soltu.DM.11G016860.1	Plastid-lipid associated protein PAP / fibrillin family protein	6	1
Soltu.DM.11G016870.1	Plastid-lipid associated protein PAP / fibrillin family protein	20	2
Soltu.DM.11G020830.1	copper/zinc superoxide dismutase	6	1
Soltu.DM.11G021460.1	protein tyrosine phosphatases;protein tyrosine phosphatases	6	1
Soltu.DM.11G021500.1	60S acidic ribosomal protein family	58	5
Soltu.DM.11G022230.1	ribosomal protein large subunit	8	1
Soltu.DM.11G022370.1	TCP-1/cpn60 chaperonin family protein	2	1
Soltu.DM.11G023190.1	chaperonin-60alpha	22	12
Soltu.DM.11G025220.1	Translation elongation factor EF1B/ribosomal protein S6 family protein	6	1
Soltu.DM.11G025280.1	calmodulin	4	1
Soltu.DM.12G000480.1	conserved hypothetical protein	1	1
Soltu.DM.12G000520.1	Ribosomal protein L6 family	8	2
Soltu.DM.12G001000.8	alanine:glyoxylate aminotransferase	2	1
Soltu.DM.12G001350.1	heat shock factor binding protein	9	1
Soltu.DM.12G001940.1	S-adenosylmethionine synthetase	13	3
Soltu.DM.12G004170.1	RHO guanyl-nucleotide exchange factor	2	1
Soltu.DM.12G004370.1	Protein kinase protein with adenine nucleotide alpha hydrolases-like domain	2	2
Soltu.DM.12G004790.1	glyceraldehyde-3-phosphate dehydrogenase B subunit	19	8
Soltu.DM.12G004810.1	catalase	13	5
Soltu.DM.12G005880.2	Granulin repeat cysteine protease family protein	6	2
Soltu.DM.12G006390.1	tubulin alpha-4 chain	6	2
Soltu.DM.12G007300.1	ATP synthase delta-subunit gene	6	1
Soltu.DM.12G010560.1	Heat shock protein 70 (Hsp 70) family protein	1	1
Soltu.DM.12G010840.1	Cytochrome C1 family	2	1
Soltu.DM.12G022210.1	Ribosomal protein L2 family	5	1
Soltu.DM.12G022950.1	photosynthetic electron transfer C	8	1
Soltu.DM.12G024870.2	ATP binding	2	1
Soltu.DM.12G025670.1	Ribosomal protein S30 family protein	8	1
Soltu.DM.12G026190.1	20S proteasome subunit PAA2	4	1
Soltu.DM.12G026310.1	chaperonin	8	1
Soltu.DM.12G028450.1	general regulatory factor	4	1
Soltu.DM.12G028750.1	lipoxygenase	2	2
Soltu.DM.12G029610.1	protochlorophyllide oxidoreductase B	10	3
Soltu.DM.12G029650.1	thioredoxin M-type	14	2

## Sheet: Supplemental Table 2
Primer ID Primer	sequence (5' to 3')	Used for
Myc-StUBA2a/b-LCI-KpnI F	GGGGTACCATGGAGCAAAAGTTGATTTCTGAGGAGGATCTTGCGAAGAAGCGAAAAAC	LUC
StUBA2a/b-LCI-SalI-R	ACGCGTCGACCTAGTGACCTCCATAGCCA
StMPK7-LCI-KpnI F	GGGGTACCATGGCTAATCAAACCGGCG
StMPK7-Myc-LCI-SalI R	GCGTCGACAAGATCCTCCTCAGAAATCAACTTTTGCTCTATATTTTGTTCAACAAAGTCC
SlUBA2a/b-CGFP-XhoI F	TCATTTGGAGAGGACACGCTCGAGATGGCGAAGAAGCGAAAAAC	transient expression
SlUBA2a/b-CGFP-HindIII R	CTCCTCGCCCTTCGACATAAGCTTGTGACCTCCATAGCCAGAG
StUBA2a-CMyc-XhoI F	TCATTTGGAGAGGACACGCTCGAGATGGCGAAGAAGCGAAAAAC
StUBA2a-CMyc-HindIII R	ACCGTTAATTAACCCCATAAGCTTGTGACCTCCATAGCCAGAGT
SlUBA2a/b-TRV EcoR1F	GGAATTCGAGGGTGATAATGAAAAGTC	VIGS
SlUBA2a/b-TRV BamHI R	CGGGATCCCTCAATTTCACCGTAACTTC
NbUBA2a/b-TRV XbaI F	GCTCTAGATTAGCAATGTGGCAGCTGAT
NbUBA2a/b-TRV BamHI R	CGGGATCCCTGGTGCTGCTGGTGTTGA
T248A R1	TGCTGCTGTAGTAGGTGGAGGAG	StUBA2a/b-T248/408A
T248A F2	CTCCACCTACTACAGCAGCACCACCGGTTTCGGAGTACA
T408A R2	TGCCACAGCTGCCACAGCAGGA
T408A F3	TGCTGTGGCAGCTGTGGCACCAGCTCTTGGACAGGCAC
qSlUBA2a/b F	AAGGCATTAGAGGAGCCACA	qPCR
qSlUBA2a/b R	TGTCAGTGCCTGTCCAAGAG
qAtuba2a-F	ACTCAAGCAGCCTCAGAAGA
qAtuba2a-R	GCTCTGCTCCGACATTACTAAC
qNbUBA2a/b F	ACCCTAACGAGCGTGTTC
qNbUBA2a/b R	TTCCTAGCACCACTCCTG
NbPR1 qPCR F	CCGCCTTCCCTCAACTCAAC
NbPR1 qPCR R	GCACAACCAAGACGTACTGAG
NbPR2 qPCR F	AGGTGTTTGCTATGGAATGC
NbPR2 qPCR R	TCTGTACCCACCATCTTGC
NbPR5 qPCR F	AGTGGCCGAGGTAATTGTGA
NbPR5 qPCR R	CATTGGTCGGGCTGAATTCC
SlPR1F	CCAAGACTATCTTGCGGTTCA
SlPR1R	CGCTCTTGAGTTGGCATAGT
SlPR2F	TCCAGGTAGAGACAGTGGTAAA
SlPR2R	CCTAAATATGTCGCGGTTGAGA
